# Supplementary material for: Influence of the Composition and Testing Modes on the Electrochemical Performance of Li-Rich Cathode Materials
Source: Nanomaterials (Basel). 2022 Nov 17;12(22):4054. doi: 10.3390/nano12224054 (PMC9693166; doi:10.3390/nano12224054)
Supplement: Supplementary file 1 [file nanomaterials-12-04054-s001.zip]

Archive with 1 entries (1 files):
- nanomaterials-2011933-supplementary.pdf
